# Supplementary material for: αvβ3 Integrin Expression and Mitogenic Effects by Thyroid Hormones in Chronic Lymphocytic Leukemia
Source: J Clin Med. 2021 Apr 19;10(8):1766. doi: 10.3390/jcm10081766 (PMC8073405; doi:10.3390/jcm10081766)
Supplement: Supplementary file 1 [file jcm-10-01766-s001.zip]

Archive with 2 entries (2 files):
- Supplementary material Revised 25 March 2021.pdf
- Supplementary Table 1.xlsx
