# Supplementary material for: αvβ3 Integrin Expression and Mitogenic Effects by Thyroid Hormones in Chronic Lymphocytic Leukemia
Source: J Clin Med. 2021 Apr 19;10(8):1766. doi: 10.3390/jcm10081766 (PMC8073405; doi:10.3390/jcm10081766)
Supplement: Supplementary file 1 [file jcm-10-01766-s001.zip › Supplementary Table 1.xlsx]

## Sheet: Supplementary Table 1
	Table S1: Clinical characteristics of the study cohort
	#	Age	Sex	Years from diagnosis	Treatment lines	Lymph (10^3)/uL	Hg (gr/dl)	PLT (10^3)/uL	FISH	Rai stage	Clinical course	Survival	CD5/CD19	CD23	avb3	MFI
												(Yrs)	% of lymph	%	%	avb3/IgG
	1	78	M	3	4	5	9.9	25	NA	4	Richter's transformation	Dead (3)	89	85	36	3.5
	2	62	F	8	1	45	13	207	del 11q	2	Chemosensitive disease	Alive (13)	72	88	36	2.2
	3	49	F	19	5	27	11	74	NA	4	Multiple relapses	Dead (20)	93	88	34	2.2
											Recurrent infections
	4	73	F	5	0	70	10.9	233	NA	0	Paraneoplastic pemphigus	Dead (9)	87	8	27	4.25
	5	80	F	7	1	72	11.7	211	NA	1	Autoimmune cytopenia	Dead (9)	75	88	26	19
											Recurrent infections
	6	83	M	23	2	94	10.1	128	NA	3	Multiple relapses	Dead (23)	70	92	19	17
											Recurrent infections
	7	75	F	6	2	71	11.4	204	Neg	3	Autoimmune cytopenia	Dead (7)	95	95	25	3.15
	8	75	M	15	0	97	12.6	162	NA	2	Recurrent infections	Dead (17)	80	96	29	3
	9	59	M	5	0	175	11.2	143	Neg	2	Chemosensitive disease	Alive (9)	95	95	25	8.15
	10	64	M	5	0	106	9.9	175	del 11q	3	Chemosensitive disease	Alive (9)	73	70	10	2
	11	73	F	2	0	39	11.8	364	NA	2	Richter's transformation	Dead (5)	82	57	37	3.2
	12	75	F	4	0	27	10.5	181	NA	3	Indolent course	Dead (7)	44	77	15	6.4
	13	62	M	9	0	60	13.2	180	Neg	2	Chemosensitive disease	Dead (13)	81	90	34	2.4
	14	84	M	8	0	62	12.1	204	NA	0	Indolent course	Dead (9)	72	66	37	3.4
	15	76	M	3	0	14	15.2	130	NA	1	Indolent course	Alive (4)	NA	90	NA	NA
	16	67	M	14	0	46	11.2	116	NA	1	Indolent course	Alive (15)	96	NA	30	1.2
	17	84	F	8	2	84	10.2	106	NA	3	Indolent course	Dead (8)	95	53	34	6.9
	18	56	M	3	0	22	13.6	186	NA	1	Indolent course	Alive (4)	95	78	36	3.3
	19	51	F	4	1	68	11.6	178	Neg	2	Chemosensitive disease	Alive (5)	91	95	44	2.9
	20	69	M	4	0	32	12.1	111	del 11q	2	Indolent course	Dead (5)	77	84	34	1.9
	21	75	F	15	0	68	13.5	133	NA	1	Indolent course	Alive (16)	54	NA	40	2.2
	22	79	F	24	0	24	12.9	217	NA	0	Indolent course	Alive (25)	85	NA	35	2.4
														Average	30.619	4.79286
														STDEV	8.38139	4.73295
	Abbreviations: M, Male; F, Female; Lymph, Lymphocytes (total); Hg, Hemoglobin; PLT, Platelets; Survival (Years); CD5/CD19 (% of lymph counts); MFI, Mean Fluoresence Intensity
